# Supplementary material for: Bactericidal Activity of Lactic Acid against Clinical, Carbapenem-Hydrolyzing, Multi-Drug-Resistant Klebsiella pneumoniae Planktonic and Biofilm-Forming Cells
Source: Antibiotics (Basel). 2019 Oct 9;8(4):181. doi: 10.3390/antibiotics8040181 (PMC6963607; doi:10.3390/antibiotics8040181)
Supplement: Supplementary file 1 [file antibiotics-08-00181-s001.zip]

Archive with 2 entries (2 files):
- Bhattacharjee et al_revision_Supplementary figure 1.tif
- Bhattacharjee et al_Supplementary tables_revised.docx
